# Supplementary material for: Early Versus Late Antipseudomonal β-Lactam Antibiotic Dose Adjustment in Critically Ill Sepsis Patients With Acute Kidney Injury: A Prospective Observational Cohort Study
Source: Open Forum Infect Dis. 2024 Feb 1;11(3):ofae059. doi: 10.1093/ofid/ofae059 (PMC10906704; doi:10.1093/ofid/ofae059)
Supplement: ofae059_Supplementary_Data [file ofae059_supplementary_data.zip]

Archive with 3 entries (3 files):
- ADDITI~1.DOC
- ADDITI~1.RTF
- Supplemental Digital Content.docx
